# Supplementary material for: Can Measuring the ‘Dual Anchors of Aorta’ Enhance the Success Rate of TAVR?—A Single-Center Experience
Source: J Clin Med. 2023 Feb 1;12(3):1157. doi: 10.3390/jcm12031157 (PMC9918180; doi:10.3390/jcm12031157)
Supplement: Supplementary file 1 [file jcm-12-01157-s001.zip]

Archive with 1 entries (1 files):
- jcm-2132925-supplementary.pdf
